# Supplementary material for: Design and Assessment of Bird-Inspired 3D-Printed Models to Evaluate Grasp Mechanics
Source: Biomimetics (Basel). 2024 Mar 26;9(4):195. doi: 10.3390/biomimetics9040195 (PMC11048456; doi:10.3390/biomimetics9040195)
Supplement: Supplementary file 1 [file biomimetics-09-00195-s001.zip]

Archive with 1 entries (1 files):
- biomimetics-2846310-SI.xlsx
