# Supplementary material for: Design and Assessment of Bird-Inspired 3D-Printed Models to Evaluate Grasp Mechanics
Source: Biomimetics (Basel). 2024 Mar 26;9(4):195. doi: 10.3390/biomimetics9040195 (PMC11048456; doi:10.3390/biomimetics9040195)
Supplement: Supplementary file 1 [file biomimetics-09-00195-s001.zip › biomimetics-2846310-SI.xlsx]

## Sheet: Sheet1
Tested Devices	Single Digit	Anisodactyl Claw	Zygodactyl Claw
Trial #1 Loads (N)	59.5	78.3	52.6
Trial #2 Loads (N)	62.1	84.4	47.2
Trial #3 Loads (N)	60.3	66.3	55.4
Trial #4 Loads (N)	58.8	68.7	60.9
Trial #5 Loads (N)	64.3	86.1	74.1
STDEV (N)	2.21811	8.97708	10.249
AVG (N)	61	76.76	58.04
